# Supplementary material for: Effect of S-region mutations on HBsAg in HBsAg-negative HBV-infected patients
Source: Virol J. 2024 Apr 23;21:92. doi: 10.1186/s12985-024-02366-2 (PMC11040738; doi:10.1186/s12985-024-02366-2)
Supplement: Supplementary file 1 — Supplementary Material 1 [file 12985_2024_2366_MOESM1_ESM.xlsx]

## Sheet: Sheet1
Gene	Polymerase region (RT)	S region
C	Y124H	E44G, M47T, V159A, A177V
D	N53S, Y54H, R55H, Q125H, H126Y, T128P, Q130N, Y135S, L145M, Q149K, S185I, V190L, V191D	T45A, V47L, Q101R, S117T, C121*, R122T, Y134F, A166D, V177L, Q181H, F183T
C	Q48X, T118N, Y124N, Q125K, N139H	N40X, E44G, M47T, L110I, I126T, V159A, R160K, A177V, F183S
C	H55Q, P109S, S119A, T128A	W36L, A45V, M47K, C76Y, Q101R, V159A, R169H, S174N, A177V
C	I122N, N139T	E44G, M47T, S114T, T131P, V159A, A177V
C		E44G, M47T, V159A, A177V
C		E44G, M47T, V159A, A177V
C	I122N, N139T	E44G, M47T, I68T, L77R, S114T, T131P, V159A, A177V
C	E39K, Q48X, M129L, V191F	N40X, E44G, M47T, V159A, A177V, W182C, F183S
C		E44G, M47T, I126T, V159A, R160K, A177V
C	Q48X, T118N, Q125K	Q30E, S31A, N40X, E44G, M47T, L110I, I126T, V159A, R160K, A177V, F183S
C		E44G, M47T, V159A, A177V
C	Q48X	N40X, E44G, M47T, V159A, A177V
C	Q48X, H55R, V112I, I122L, V142A	N40X, E44G, A45V, M47A, S61L, P62Q, I68T, M103I, P105R, K122R, F134L, V159A, A177V
C	I122N, N139T	E44G, M47T, I68T, L77R, S114T, T131P, V159A, A177V
C	Q48X, I122N, N139T, V191F	N40X, E44G, M47T, I68T, L77R, S114T, T131P, V159A, A177V, W182C, F183S
C	Q48X, I122N, N139T, V191F	N40X, E44G, M47T, Q101R, S114T, T131P, V159A, A177V, W182C, F183S
B	R55H, I121N, N124Y, R127G, N131D, M145L	N40S, V47L, L49H, Q56P, S59N, C64S, S113T, T126I
C	Q48X, S53N, P109Q, T118N, Y124H, T128A, D134E, S137Q, V191F	N40X, E44G, A45T, M47T, L94W, V96A, Q101K, L110I, K122R, I126N, Q129N, V159A, W182C, F183S
C	Q48X	N40X, E44G, M47T, V159A, A177V, F183S
B	Q48X	N40X
B	S85A, R127G	N40S, C76W
C	Q48X, R110G, D134N	N40X, E44G, M47T, V159A, A177V
C	Q48X	N40X, E44G, M47T, V159A, A177V
B	E263D, P325X, A329X, S332R	T5A,F8L,F85C,G159A,F161Y,A168V,A184V,Y200F,I213M
C	N13S, S256C, Q267H, A317S	T5A, V18G, E44G, M47T, V159A, A177V, I213L
C	N13S, S256C, Q267L, K285[n.d.], A317S, A320[n.d.], L338F, P340[n.d.]	S3N, T5A
C	N13S, T118N, Y124N, Q125K, N139H, L180[n.d.], V191[n.d.], A194[n.d.]	S3N, T5A, L110I, I126T, R160K
C	R110G, D134N, S219A, F221Y, Q267L, A317S	F20S, G44[n.d.], C76Y, F85C, S210R, L213I, P217L
B	G4X, P5X, E11X, T19X, L29X, H35P, E263D, S332R	N3D, G10D, P11X, L12X, F19X, T27P
C	P5A, T7H, T7H_P, E8K, N13S, T19P, T54X, T118N, Y124N, Q125K, N139H, I224V, N238H, Q267L, M309L	T5A, G10D, V18G, E44G, M47X, L110I, I126T, V159A, R160K, A177V, I213L
C
C
C
C
C
B	E8K, G10E, R13C, W58G, E263D, S332R	E2R, L13I, F20d, L22V, T23D, G50A
C	I91L, P109S, L132M, S223A, I224V, N226T, V266I, Q267L, A317S, L336S, V341L	N3S, V18G, E44G, M47T, Y100C, V159A, A177V, I213L, I218L 。 I4T、K24R、Y100C、G159A、K160R、A168V、A183V、I213L、I218L。
B	R127G, N131D	N40S, L49H, F200Y, S204N, V224A
B	T24I, G25S，E263D, S332R, Y339P	L13V, Q16*
C	K32R, N33D, I91L, P109S, L132M, S223A, I224V, N226T, V266I, Q267L, A317S, L336S	T23A, R24E, E44G, M47T, Y100C, V159A, A177V, I213L, I218L
C		E44G, M47T, V159A, A177V, I213L
B	190L, V208D, L209D, G210V, K212S, S213A, L228V, L229M, G232R, N236A, H238S, K239H, T240S, K241N, R242T, G244R, Y245*, S246P, L247V, F249S, G251E, V253D, I254L, G255*, G255*_VENC, S256E, G258I, T259N, P261T, Q262K, Q267S, K270Y, M271L, R274G, P277L	Q181H, F200M, W201M, G202W, S204V, L205R, L209W, P217Q, F219L, F220L, W223C
B	D2E, W3L, P5T, G10E, E263D, S332R, K333N, Q334R, N337D, V341L	E2K, L22V
B	P5R, T7I, E8K, E11*, T240Q, E263D, H264P, I265Y, V266Y, Q267T, K268R, I269N, K270Q, C272W, R274K, D283*, W284L, V286R, C287I, G292D, F296V, T301P, P306N, A307R, M309Y, P310A, Y312F, Q316Y, A317G, K318R, Q319A, A320G, S324T	E2D
B	E263D，S332R	L91Y, I92A, F93H, V96W, L97S
B	F227C, E263D, S332R	F219V
B	S256L, Q267D, Q288H, V291L, G295A, A298R, A307P, K318Q, Q319T, S324V
B	E263D, S332R
B	E263D, K328R, S332R, V341L
B	E263D, Q302X, S332R
B	E263D, K328T, S332R
B	E263D, K328T, S332R
B	E263D, S332R
B	E263D, Q319T, K328T, A329G, S332R, V341L
B	E263D, K328R, S332R, N337T
B	E263D, K270Q, G304D, Y305I, M309Y, P310A, K318Q, Q319N, A320S, S332R,
B	E263D, K270Q, G304D, Y305I, M309Y, P310A, K318Q, Q319N, A320S, S332R
B	E263D, P310L, A320G
B	E263D, I315K, K328R
B	E263D, P310L, A320G
C	S53F, T54S, P59*, P109S, D134Y, Q267L, A317S	E44G, A45F, M47T, Q51E, I126T, V159A, A177V, I213L
C	D134E, S213T, F221Y, S256C, Q267L, A317S, L338F, Y339T	E44G, M47T, I126S, V159A, A177V, S204R
C	S47C, Q48S, L336M, Y339T	L39V, N40R, E44G, M47T, I68T, V159A, A177V, I213L
B	E263D, P310L, S332R	K24E, L205P
C	F28Y, L29F, V30L, D31I, K32E, H55R, V112I, I122L, V142A, A317S	F19Y, L22I, E44G, A45V, M47A, S61L, P62Q, I68T, M103I, P105R, K122R, F134L, V159A, A177V, I213L
C	N33D, H55Q, T128A, I224V, N238H, Q267L, A317S	V14G, L15V, V18G, L22V, T23D, R24K, I25N, T27X, E44G, P46L, M47K, I68T, V159A, A177V, I213L
C	A21S, V23C，L42V, V43L, V44L, D45E, S47C, Q48P, F49C, P109S, A317S	L15V, V18G，T37S, L39V, N40R, F41V, L42P, E44G, M47T, V159A, A177V, I213L
