# Supplementary material for: Effect of S-region mutations on HBsAg in HBsAg-negative HBV-infected patients
Source: Virol J. 2024 Apr 23;21:92. doi: 10.1186/s12985-024-02366-2 (PMC11040738; doi:10.1186/s12985-024-02366-2)
Supplement: Supplementary file 2 — Supplementary Material 2 [file 12985_2024_2366_MOESM2_ESM.xlsx]

## Sheet: 结果统计
Number	Antiviral treatment history	Sex	Age (years)	HBV-DNA（IU/mL）
1	Yes	Male	34	< 10
2	No	Female	33	35
3	Yes	Male	60	169
4	No	Female	36	< 10
5	No	Male	77	17
6	Yes	Male	41	11
7	No	Male	52	19
8	Yes	Male	42	115
9	No	Female	40	<10
10	Yes	Male	49	< 10
11	No	Male	51	11
12	No	Female	64	< 10
13	No	Male	35	132
14	No	Male	33	54
15	No	Male	46	37
16	Yes	Female	33	22
17	Yes	Male	66	< 10
18	Yes	Female	32	37
19	Yes	Male	38	< 10
20	Yes	Male	54	36
21	Yes	Female	55	< 10
22	Yes	Female	28	< 10
23	Yes	Male	37	< 10
24	Yes	Male	64	95
25	Yes	Male	32	20
26	Yes	Male	51	114
27	Yes	Male	35	< 10
28	No	Male	53	13
29	Yes	Female	31	< 10
30	Yes	Female	40	< 10
31	Yes	Male	40	29
32	Yes	Male	34	< 10
33	Yes	Male	57	< 10
34	No	Male	30	160
35	Yes	Male	63	106
36	Yes	Male	42	30
37	Yes	Male	64	< 10
38	Yes	Male	25	12
39	Yes	Male	43	13
40	Yes	Male	31	< 10
41	Yes	Male	32	63
42	Yes	Male	36	< 10
43	No	Male	42	16
44	Yes	Male	34	49
45	Yes	Male	45	28
46	Yes	Male	34	< 10
47	No	Male	39	< 10
48	Yes	Male	44	< 10
49	Yes	Female	43	< 10
50	Yes	Male	65	10
51	Yes	Female	41	< 10
52	Yes	Male	38	< 10
53	Yes	Female	33	21
54	Yes	Male	32	26
55	No	Female	37	11
56	No	Male	40	< 10
57	No	Male	63	43
58	Yes	Male	34	< 10
59	Yes	Female	62	16
60	Yes	Female	41	10
61	Yes	Female	38	< 10
62	Yes	Female	39	< 10
63	Yes	Male	67	< 10
64	Yes	Male	33	15
65	Yes	Male	42	< 10
66	Yes	Male	34	22
67	Yes	Male	34	< 10
68	Yes	Male	38	< 10
69	Yes	Male	29	< 10
70	Yes	Male	51	< 10
71	Yes	Female	42	11
72	Yes	Male	49	< 10
73	Yes	Female	34	< 10
74	Yes	Male	52	45
75	Yes	Male	50	< 10
76	Yes	Female	70	38
77	Yes	Male	72	12
78	Yes	Female	40	< 10
79	Yes	Male	27	< 10
80	Yes	Male	33	10
81	Yes	Male	58	167
82	Yes	Male	39	20
83	Yes	Male	34	11
84	Yes	Male	47	46
85	Yes	Male	45	< 10
86	Yes	Male	38	15
87	Yes	Female	39	< 10
88	Yes	Female	29	62
89	No	Male	41	154
90	Yes	Male	44	17
91	Yes	Male	62	35
92	Yes	Female	34	< 10
93	Yes	Male	44	20
94	Yes	Female	59	< 10
95	Yes	Male	38	21
96	Yes	Female	36	31
97	Yes	Male	55	< 10
98	No	Male	43	16
99	Yes	Male	75	< 10
100	Yes	Male	43	< 10
101	No	Male	72	32
102	Yes	Female	32	< 10
103	No	Male	69	182
104	No	Male	54	< 10
105	No	Male	48	17
106	Yes	Male	57	< 10
107	Yes	Female	42	< 10
